# Supplementary material for: Reproductive performance of asian catfish ( Hemibagrus wyckii Bleeker, 1858), a candidate species for aquaculture
Source: F1000Res. 2018 Sep 3;7:683. Originally published 2018 May 31. [Version 2] doi: 10.12688/f1000research.14746.2 (PMC6107977; doi:10.12688/f1000research.14746.2)
Supplement: Data of female size, egg characteristic and hatchery performance of Hemibagrus wyckii [file f1000research-7-17617-s0000.tgz]

Archive with 1 entries (1 files):
- 50b9a531-1e62-43de-a743-8485209b779e_Raw_Data_of_Hemibagrus_wyckii_for_manuscript_No._14746,_27_Apr_'18.docx
